# Supplementary material for: Red Yeast Rice for the Improvement of Lipid Profiles in Mild-to-Moderate Hypercholesterolemia: A Narrative Review
Source: Nutrients. 2023 May 12;15(10):2288. doi: 10.3390/nu15102288 (PMC10221652; doi:10.3390/nu15102288)
Supplement: Supplementary file 1 [file nutrients-15-02288-s001.zip]

Archive with 1 entries (1 files):
- nutrients-2372228-supplementary.pdf
